# Supplementary material for: De Novo Purine Metabolism is a Metabolic Vulnerability of Cancers with Low p16 Expression
Source: Cancer Res Commun. 2024 May 2;4(5):1174–88. doi: 10.1158/2767-9764.CRC-23-0450 (PMC11064835; doi:10.1158/2767-9764.CRC-23-0450)
Supplement: Table S3 — CRISPR screen results for human SKMEL28 cells [file crc-23-0450-s07.xlsx]

## Sheet:  
Gene	Pathway	Number gRNAs	neg|score	neg|lfc	neg|rank	neg|p-value	neg|goodsgrna	pos|score	pos|lfc	pos|rank	pos|p-value	pos|goodsgrna
ENPP4	Purine salvage	10	0.0032077	-1.9245	3	0.018086	7	0.89794	-1.9245	641	0.9623	1
ITPA	Purine salvage	10	0.0020961	-1.722	2	0.01271	8	0.99526	-1.722	700	0.99494	1
PRPSAP1	De Novo Purine biosynthesis	10	0.0089627	-1.7159	9	0.045341	7	0.63295	-1.7159	471	0.85333	2
NUDT4	Nucleotide catabolism	10	0.0019288	-1.2459	1	0.011842	7	0.31272	-1.2459	283	0.60761	3
UMPS	De Novo Pyrimidine biosynthesis	10	0.02049	-1.231	14	0.089513	7	0.99659	-1.231	703	0.99636	0
AK1	De Novo Purine biosynthesis	10	0.043358	-1.227	24	0.16367	6	0.7579	-1.227	548	0.9079	2
GART	De Novo Purine biosynthesis	10	0.0082307	-1.1807	8	0.041662	8	0.99895	-1.1807	704	0.99896	0
HINT1	Purine catabolism	9	0.042064	-1.0961	23	0.15299	6	0.65185	-1.0961	485	0.84803	3
MTHFD1L	Folate	10	0.0099203	-1.0334	10	0.049395	7	0.3158	-1.0334	285	0.61083	3
GNMT	Glycine	10	0.060939	-1.0039	32	0.21218	5	0.64021	-1.0039	476	0.85779	4
ENTPD8	Nucleotide catabolism	10	0.082251	-0.96677	35	0.25858	6	0.44365	-0.96677	364	0.73172	4
GOT1	Nucleotide biosynthesis	10	0.047228	-0.94943	28	0.17561	6	0.83604	-0.94943	599	0.94174	2
APRT	Purine salvage	10	0.060013	-0.87177	31	0.21014	6	0.52137	-0.87177	407	0.78283	3
DCK	Nucleotide biosynthesis	10	0.010607	-0.86903	11	0.052364	6	0.23815	-0.86903	238	0.52343	4
SAMHD1	Nucleotide catabolism	10	0.048059	-0.86795	29	0.17799	7	0.84981	-0.86795	606	0.94802	3
URAD	Purine catabolism	5	0.18114	-0.80424	54	0.35701	3	0.45383	-0.80424	366	0.6378	2
TK2	De Novo Pyrimidine biosynthesis	10	0.081787	-0.76662	34	0.25749	6	0.12673	-0.76662	149	0.35047	4
PDE2A	Purine metabolism- other	10	0.041868	-0.66821	22	0.15877	7	0.35078	-0.66821	303	0.64781	2
GUK1	De Novo Purine biosynthesis	10	0.0823	-0.65955	36	0.25867	5	0.15729	-0.65955	178	0.40588	4
RPIA	Pentose phosphate pathway	10	0.043525	-0.63725	25	0.16408	6	0.16994	-0.63725	191	0.42808	4
DPYD	Pyrimidine salvage	10	0.0057764	-0.62848	5	0.030407	5	0.0057764	-0.62848	9	0.03085	4
UCK2	Pyrimidine salvage	10	0.1063	-0.6121	39	0.30874	6	0.97305	-0.6121	683	0.98636	1
PSPH	Serine	10	0.046514	-0.60922	27	0.17321	7	0.81858	-0.60922	587	0.93395	2
AMT	Glycine	10	0.050809	-0.59886	30	0.18611	5	0.17873	-0.59886	198	0.44327	2
NUDT9	Nucleotide biosynthesis	10	0.14424	-0.53868	47	0.38084	6	0.39883	-0.53868	332	0.69642	2
PSAT1	Serine	10	0.1671	-0.52859	51	0.4222	5	0.82026	-0.52859	589	0.93474	3
GCSH	Glycine	9	0.0080081	-0.48877	7	0.038949	5	0.56902	-0.48877	432	0.80853	3
NUDT16	Purine catabolism	9	0.13675	-0.48774	44	0.35813	5	0.91842	-0.48774	650	0.96252	1
NT5C2	Nucleotide catabolism	10	0.025452	-0.46556	17	0.10564	5	0.019477	-0.46556	31	0.088448	5
ADAL	Purine catabolism	10	0.30688	-0.4295	76	0.59712	5	0.021034	-0.4295	34	0.093558	2
PHGDH	Serine	10	0.22366	-0.42711	58	0.49697	5	0.19609	-0.42711	208	0.47177	4
PFAS	De Novo Purine biosynthesis	10	0.1255	-0.41937	43	0.34526	5	0.61124	-0.41937	456	0.84054	2
UCKL1	Uridine biosynthesis	10	0.12437	-0.41688	42	0.34351	6	0.5471	-0.41688	418	0.7994	4
PDE4A	Purine metabolism- other	9	0.244	-0.40838	61	0.51552	5	0.50331	-0.40838	397	0.76047	3
MTAP	De Novo Purine biosynthesis	10	0.10475	-0.36761	38	0.3056	4	0.41093	-0.36761	343	0.70879	4
AMPD1	Purine metabolism- other	10	0.38151	-0.36187	84	0.67562	4	0.46601	-0.36187	371	0.74634	2
CDA	Pyrimidine salvage	10	0.25197	-0.34438	63	0.53211	4	0.11518	-0.34438	138	0.32999	2
IMPDH1	De Novo Purine biosynthesis	10	0.015417	-0.32681	12	0.07156	5	0.07639	-0.32681	102	0.25262	4
TYMP	Pyrimidine salvage	10	0.03359	-0.29504	20	0.13233	5	0.60945	-0.29504	454	0.83956	4
NT5C1A	Nucleotide catabolism	10	0.5548	-0.2921	106	0.7999	3	0.76816	-0.2921	555	0.91245	3
TALDO1	Nucleotide biosynthesis	10	0.26795	-0.27675	65	0.55176	4	0.31594	-0.27675	286	0.61097	4
NT5M	Pyrimidine catabolism	10	0.37711	-0.27674	83	0.67237	4	0.53419	-0.27674	412	0.79093	3
NUDT18	Nucleotide catabolism	10	0.072789	-0.2639	33	0.23828	5	0.56758	-0.2639	429	0.8128	3
UCK1	Pyrimidine salvage	10	0.16471	-0.26182	50	0.41788	6	0.95559	-0.26182	672	0.98126	2
DHODH	De Novo Pyrimidine biosynthesis	10	0.15538	-0.2606	49	0.40114	5	0.75136	-0.2606	539	0.90521	2
DHFR	Folate	10	0.024434	-0.25314	16	0.10198	4	0.10892	-0.25314	134	0.31797	2
GOT2	Nucleotide biosynthesis	10	0.35774	-0.25029	81	0.65352	3	0.42281	-0.25029	352	0.71757	3
GDA	Purine catabolism	10	0.046509	-0.23283	26	0.17318	5	0.14139	-0.23283	169	0.37776	4
UPP1	Pyrimidine salvage	10	0.42931	-0.2312	94	0.71114	4	0.031933	-0.2312	46	0.12853	3
DGUOK	De Novo Purine biosynthesis	10	0.18838	-0.21446	55	0.45202	5	0.44197	-0.21446	363	0.73066	4
NT5C1B	Nucleotide catabolism	10	0.28935	-0.19683	72	0.57702	5	0.14658	-0.19683	171	0.38693	4
ENTPD5	Nucleotide catabolism	10	0.193	-0.18886	56	0.45824	3	0.47778	-0.18886	382	0.75417	4
CTPS2	De Novo Pyrimidine biosynthesis	8	0.039442	-0.18714	21	0.14233	4	0.40726	-0.18714	341	0.67442	4
DCTD	De Novo Pyrimidine biosynthesis	10	0.017239	-0.18206	13	0.077854	5	0.50424	-0.18206	398	0.77147	4
CANT1	Purine catabolism	10	0.56066	-0.12633	108	0.80402	3	0.0019288	-0.12633	3	0.01198	3
ENPP1	Nucleotide catabolism	9	0.39114	-0.085447	88	0.66308	3	0.39688	-0.085447	330	0.67472	3
ADSL	De Novo Purine biosynthesis	9	0.026037	-0.077219	18	0.10796	3	0.4232	-0.077219	353	0.69582	4
NME1	Nucleotide metabolism other	10	0.93791	-0.070049	126	0.97281	2	0.7126	-0.070049	519	0.88998	3
PAPSS1	Nucleotide catabolism	10	0.53597	-0.068358	104	0.78675	3	0.57878	-0.068358	438	0.82038	4
NUDT1	Purine catabolism	10	0.40611	-0.058533	90	0.69405	3	0.8876	-0.058533	636	0.95951	1
DLD	Glycine	10	0.9152	-0.012222	123	0.96411	2	0.080113	-0.012222	106	0.26006	4
FHIT	Purine catabolism	10	0.28352	-0.0071294	68	0.57005	4	0.59273	-0.0071294	443	0.82916	4
UPB1	Pyrimidine catabolism	10	0.14658	0.024548	48	0.38502	4	0.050918	0.024548	69	0.18688	4
DPYS	Pyrimidine catabolism	10	0.30766	0.024894	77	0.59802	4	0.61335	0.024894	459	0.84187	4
ENTPD1	Purine catabolism	10	0.17185	0.030335	53	0.43	4	0.10358	0.030335	127	0.30756	4
AK2	De Novo Purine biosynthesis	10	0.63745	0.047666	114	0.85238	3	0.35916	0.047666	308	0.65645	3
XDH	Purine catabolism	10	0.35475	0.050974	80	0.65025	3	0.39985	0.050974	334	0.69729	4
PGM2	Nucleotide catabolism	9	0.43284	0.07836	96	0.69878	3	0.10088	0.07836	126	0.29816	4
PAPSS2	Nucleotide catabolism	10	0.48943	0.081017	100	0.75435	4	0.22244	0.081017	226	0.50437	4
ENPP3	Nucleotide catabolism	10	0.0054937	0.090043	4	0.029124	4	0.12931	0.090043	152	0.3551	5
GLDC	Glycine	10	0.40808	0.11052	91	0.69549	3	0.3294	0.11052	290	0.62518	4
PRPSAP2	Nucleotide biosynthesis	10	0.54431	0.12013	105	0.79294	4	0.060267	0.12013	84	0.2126	5
ENTPD3	Nucleotide catabolism	10	0.49246	0.1429	101	0.75641	4	0.53037	0.1429	411	0.78828	4
ADA	Purine catabolism	10	0.27364	0.16492	66	0.55816	3	0.3771	0.16492	315	0.67456	5
DERA	Nucleotide catabolism	10	0.80494	0.19406	119	0.92603	3	0.27514	0.19406	267	0.56608	5
DTYMK	De Novo Pyrimidine biosynthesis	10	0.29467	0.2543	74	0.58323	3	0.062113	0.2543	88	0.21786	5
NME6	Nucleotide metabolism other	10	0.38156	0.26667	85	0.67564	2	0.096775	0.26667	121	0.29422	4
PAICS	De Novo Purine biosynthesis	9	0.34154	0.30206	79	0.61793	1	0.058004	0.30206	82	0.19754	4
IMPDH2	De Novo Purine biosynthesis	10	0.35965	0.30273	82	0.65551	5	0.27269	0.30273	263	0.56318	5
RRM2B	Nucleotide biosynthesis	10	0.41093	0.3037	92	0.69767	2	0.17086	0.3037	192	0.42972	4
G6PD	Pentose phosphate pathway	10	0.56063	0.30428	107	0.80402	4	0.028583	0.30428	43	0.11793	5
AK4	De Novo Purine biosynthesis	10	0.57518	0.30536	110	0.8146	2	0.65586	0.30536	488	0.86733	3
AK9	De Novo Purine biosynthesis	9	0.26479	0.32987	64	0.54447	3	0.32911	0.32987	289	0.61747	4
NUDT2	Nucleotide catabolism	10	0.70571	0.3631	116	0.88029	3	0.24753	0.3631	244	0.5339	5
NT5E	Nucleotide catabolism	10	0.23045	0.36534	59	0.50542	3	0.26135	0.36534	255	0.55054	5
AK7	De Novo Purine biosynthesis	10	0.12272	0.37426	40	0.3405	4	0.20109	0.37426	213	0.47883	5
MTHFD2	Folate	9	0.14139	0.37486	45	0.36538	2	0.07812	0.37486	104	0.24558	5
NUDT10	Nucleotide catabolism	10	0.17134	0.39194	52	0.42953	3	0.27181	0.39194	262	0.56214	5
TYMS	Folate	10	0.42174	0.39713	93	0.70534	4	0.15461	0.39713	176	0.40105	5
AMPD3	Purine metabolism- other	10	0.42998	0.40408	95	0.71157	3	0.38401	0.40408	323	0.68153	5
NME7	Nucleotide metabolism other	10	0.50218	0.44087	102	0.76322	3	0.18484	0.44087	201	0.45328	5
ADSSL1	De Novo Purine biosynthesis	10	0.91672	0.4419	124	0.96458	2	0.15912	0.4419	179	0.4091	5
CMPK2	De Novo Pyrimidine biosynthesis	10	0.70992	0.45984	117	0.88203	2	0.31056	0.45984	280	0.60522	5
NUDT11	Nucleotide catabolism	5	0.39811	0.46892	89	0.58933	2	0.094483	0.46892	119	0.24099	2
PPAT	De Novo Purine biosynthesis	10	0.28373	0.49192	69	0.57023	3	0.29774	0.49192	278	0.59141	5
AK3	De Novo Purine biosynthesis	10	0.45251	0.52382	97	0.72815	4	0.37418	0.52382	311	0.67169	5
H6PD	Pentose phosphate pathway	10	0.29367	0.53107	73	0.58202	4	0.10649	0.53107	133	0.31349	5
NME4	Nucleotide metabolism other	10	0.98458	0.53266	129	0.98791	1	0.066984	0.53266	93	0.23103	7
TK1	Pyrimidine salvage	10	0.31573	0.56329	78	0.60718	4	0.2519	0.56329	249	0.53938	5
UPRT	Pyrimidine salvage	10	0.87458	0.59653	121	0.95153	2	0.12545	0.59653	147	0.3482	6
ADK	De Novo Purine biosynthesis	10	0.0076211	0.61791	6	0.038959	4	0.19076	0.61791	204	0.46317	6
SHMT1	Serine	10	0.9787	0.64555	128	0.98582	1	0.16235	0.64555	183	0.4147	6
MTHFD2L	Folate	10	0.73923	0.64681	118	0.89505	3	0.21803	0.64681	225	0.49909	5
NUDT15	Nucleotide metabolism/catabolism	10	0.021034	0.68177	15	0.091388	4	0.12437	0.68177	145	0.34662	6
MTHFD1	Folate	10	0.27654	0.73743	67	0.56178	3	0.029252	0.73743	45	0.1199	6
CAD	De Novo Pyrimidine biosynthesis	10	0.57339	0.7413	109	0.81354	2	0.014916	0.7413	23	0.071185	8
GMPS	De Novo Purine biosynthesis	9	0.28689	0.74651	70	0.56848	3	0.038884	0.74651	54	0.14827	5
NME3	Nucleotide metabolism other	10	0.91248	0.79804	122	0.96327	2	0.13154	0.79804	156	0.35914	6
AMPD2	Purine metabolism- other	10	0.21139	0.82599	57	0.4818	3	0.012645	0.82599	21	0.061834	5
PRPS2	De Novo Purine biosynthesis	10	0.30321	0.82702	75	0.59318	4	0.0846	0.82702	110	0.26963	5
PGD	Pentose phosphate pathway	10	0.58478	0.84352	112	0.82144	4	0.16656	0.84352	187	0.42219	6
ATIC	De Novo Purine biosynthesis	10	0.090833	0.92889	37	0.27712	4	0.11027	0.92889	135	0.32058	6
UPP2	Pyrmidine salvage	10	0.14246	0.95764	46	0.37747	2	0.014072	0.95764	22	0.067694	8
ENTPD7	Purine catabolism	10	0.028583	0.97392	19	0.11615	3	0.0010006	0.97392	2	0.0067718	6
DUT	De Novo Pyrimidine biosynthesis	10	0.23512	0.98561	60	0.51154	3	0.10487	0.98561	131	0.31026	6
SHMT2	Serine	10	0.24417	1.0134	62	0.52238	3	0.090887	1.0134	117	0.28257	6
NT5C	Nucleotide metabolism/catabolism	9	0.12301	1.0154	41	0.33523	2	0.070398	1.0154	98	0.22784	5
CMPK1	De Novo Pyrimidine biosynthesis	10	0.57878	1.0742	111	0.81731	4	0.057585	1.0742	80	0.20529	6
RPE	Pentose phosphate pathway	9	0.92773	1.0873	125	0.96602	2	0.064456	1.0873	90	0.21388	5
RRM1	Nucleotide biosynthesis	10	0.98922	1.17	130	0.98988	1	0.021224	1.17	35	0.094159	6
NME5	Nucleotide metabolism other	10	0.51333	1.2344	103	0.7714	4	0.047207	1.2344	66	0.17628	6
NME2	Nucleotide metabolism other	10	0.84613	1.2735	120	0.94389	2	0.018987	1.2735	30	0.086603	6
CTPS1	De Novo Pyrimidine biosynthesis	10	0.47256	1.2901	98	0.74205	3	0.00059369	1.2901	1	0.0040098	6
GMPR2	Purine salvage	10	0.38304	1.3972	86	0.67688	3	0.034267	1.3972	50	0.13578	6
HPRT1	Purine salvage	10	0.38526	1.6481	87	0.67859	3	0.016676	1.6481	26	0.078406	6
NUDT3	Nucleotide metabolism/catabolism	10	0.48118	1.7655	99	0.74852	2	0.039239	1.7655	55	0.15169	6
RRM2	Nucleotide biosynthesis	10	0.288	2.0105	71	0.57538	2	0.015588	2.0105	24	0.073967	7
PNP	Purine catabolism	10	0.97451	2.0911	127	0.98457	1	0.0036713	2.0911	6	0.020927	8
PRPS1L1	De Novo Purine biosynthesis	10	0.66955	2.1443	115	0.86542	2	0.0098213	2.1443	16	0.049218	7
PRPS1	De Novo Purine biosynthesis	10	0.62424	2.3289	113	0.84736	3	0.010552	2.3289	17	0.052305	7
