# Supplementary material for: De Novo Purine Metabolism is a Metabolic Vulnerability of Cancers with Low p16 Expression
Source: Cancer Res Commun. 2024 May 2;4(5):1174–88. doi: 10.1158/2767-9764.CRC-23-0450 (PMC11064835; doi:10.1158/2767-9764.CRC-23-0450)
Supplement: Table S4 — CRISPR screen results for mouse Yumm5.2 cells [file crc-23-0450-s08.xlsx]

## Sheet: Sheet1
Gene	Pathway	Number of gRNAs	neg|score	neg|lfc	neg|rank	neg|p-value	neg|goodsgrna	pos|score	pos|lfc	pos|rank	pos|p-value	pos|goodsgrna
Nudt10	Nucleotide catabolism	7	0.0038298	-7.9218	57	0.020056	6	0.043766	-7.9218	313	0.11293	1
Papss1	Nucleotide catabolism	7	0.0046847	-3.1909	70	0.024426	4	0.96847	-3.1909	2766	0.96894	0
Got2	Nucleotide biosynthesis	6	0.0056926	-7.1349	80	0.027022	5	0.46518	-7.1349	1565	0.53469	1
Rrm2b	Nucleotide biosynthesis	8	0.0066792	-3.7187	89	0.03619	4	0.11878	-3.7187	640	0.24473	2
Impdh1	De Novo Purine biosynthesis	6	0.0072068	-6.8721	97	0.033297	5	0.048772	-6.8721	337	0.11431	1
Paics	De Novo Purine biosynthesis	4	0.007454	-8.0281	101	0.025764	4	0.99255	-8.0281	2835	0.99254	0
Tk1	Pyrimidine salvage	6	0.0077175	-4.9471	105	0.035461	6	0.99228	-4.9471	2834	0.99223	0
Entpd7	Purine catabolism	5	0.0095052	3.5953	123	0.036971	2	0.011567	3.5953	116	0.032654	3
Ada	Purine catabolism	6	0.011481	-6.8737	145	0.05024	5	0.88437	-6.8737	2513	0.8853	0
Tymp	Pyrimidine salvage	5	0.014192	-6.8585	173	0.053306	5	0.98581	-6.8585	2815	0.98542	0
Prpsap1	De Novo Purine biosynthesis	6	0.017323	-7.7401	198	0.071964	5	0.39056	-7.7401	1417	0.49507	1
Mthfd1l	Folate metabolism	6	0.017415	-7.8808	199	0.072213	4	0.0251	-7.8808	210	0.068337	2
Dhfr	Folate metabolism	7	0.017917	-8.1895	207	0.075448	6	0.9744	-8.1895	2786	0.97457	0
Nme2	Nucleotide metabolism other	7	0.018519	-7.9609	214	0.077723	5	0.24229	-7.9609	1046	0.37721	1
Cant1	Purine catabolism	7	0.021818	-6.0941	239	0.089097	5	0.38224	-6.0941	1396	0.51787	2
Nt5c2	Nucleotide catabolism	7	0.022256	-6.1884	246	0.090735	6	0.85753	-6.1884	2444	0.85767	0
Pfas	De Novo Purine biosynthesis	7	0.025492	-1.4384	277	0.10157	3	0.063059	-1.4384	406	0.14736	2
Pgd	Pentose phosphate pathway	7	0.026643	-7.614	284	0.10548	6	0.79059	-7.614	2270	0.79039	0
Prps1l1	De Novo Purine biosynthesis	6	0.030348	-7.6014	322	0.10956	4	0.095282	-7.6014	547	0.19909	2
Ampd1	Purine metabolism- other	8	0.033503	-5.3142	349	0.13777	7	0.53004	-5.3142	1681	0.64129	1
Dguok	De Novo Purine biosynthesis	4	0.036128	-8.297	368	0.10916	3	0.5383	-8.297	1704	0.53915	1
Nt5c1a	Nucleotide catabolism	7	0.037795	-3.1482	382	0.14052	3	0.72453	-3.1482	2109	0.73018	1
Nudt1	Purine catabolism	6	0.040113	-6.0269	394	0.13597	5	0.97502	-6.0269	2790	0.97512	0
Uck1	Pyrimidine salvage	8	0.042762	-5.2624	425	0.16328	6	0.27533	-5.2624	1129	0.42814	1
Entpd3	Nucleotide catabolism	6	0.045587	-6.4343	455	0.15031	5	0.65281	-6.4343	1915	0.66206	1
Enpp1	Nucleotide catabolism	7	0.048716	-1.2305	482	0.17312	2	0.61974	-1.2305	1844	0.65571	1
Upp2	Pyrmidine salvage	6	0.050961	-4.4394	500	0.16409	3	0.3975	-4.4394	1431	0.49875	1
Upp1	Pyrimidine salvage	7	0.059513	-6.0407	565	0.20331	5	0.37728	-6.0407	1385	0.51307	1
Enpp4	Purine salvage	6	0.060669	-4.2829	571	0.18861	3	0.21326	-4.2829	970	0.32956	2
Entpd5	Nucleotide catabolism	6	0.067138	-4.4888	615	0.20446	5	0.46679	-4.4888	1567	0.53557	1
Gmpr2	Purine salvage	6	0.068917	-1.2485	629	0.20873	2	0.28372	-1.2485	1148	0.40957	2
Dpyd	Pyrimidine salvage	7	0.069416	-1.3048	633	0.226	3	0.022126	-1.3048	192	0.066377	3
Enpp3	Nucleotide catabolism	5	0.073504	-4.1532	659	0.2018	3	0.67715	-4.1532	1987	0.67589	0
Dut	De Novo Pyrimidine biosynthesis	3	0.077072	-6.7222	679	0.17627	3	0.92293	-6.7222	2621	0.92352	0
Mthfd1	Folate metabolism	7	0.079684	-5.8826	693	0.24688	5	0.559	-5.8826	1742	0.62045	1
Psat1	Serine metabolism	8	0.087028	-5.3817	725	0.27135	5	0.26258	-5.3817	1098	0.41692	1
Ak1	De Novo Purine biosynthesis	6	0.089086	-5.1324	741	0.25512	5	0.57002	-5.1324	1762	0.60007	1
Ak4	De Novo Purine biosynthesis	8	0.094417	-6.1233	772	0.28793	5	0.85556	-6.1233	2439	0.85504	0
Fhit	Purine catabolism	6	0.094811	-3.5653	775	0.26791	3	0.42707	-3.5653	1492	0.51384	1
Dld	Glycine metabolism	3	0.097103	-7.754	781	0.21536	2	0.53773	-7.754	1701	0.53823	0
Itpa	Purine salvage	8	0.10278	-4.6595	818	0.3064	6	0.96396	-4.6595	2749	0.96404	0
Adssl1	De Novo Purine biosynthesis	8	0.10486	-4.2216	835	0.31067	6	0.70393	-4.2216	2052	0.72989	1
Umps	De Novo Pyrimidine biosynthesis	7	0.11307	-2.4277	879	0.31226	3	0.039943	-2.4277	291	0.10619	1
Pgm2	Nucleotide catabolism	8	0.11679	-4.121	896	0.33581	6	0.41008	-4.121	1461	0.5511	1
Nudt16	Purine catabolism	7	0.128	-4.5892	953	0.3398	5	0.43618	-4.5892	1514	0.56002	1
Nt5c1b	Nucleotide catabolism	5	0.14024	-4.6158	1024	0.32893	3	0.69607	-4.6158	2028	0.69492	0
Dck	Nucleotide biosynthesis	7	0.1475	-4.2725	1052	0.37404	5	0.10714	-4.2725	593	0.22287	1
Adsl	De Novo Purine biosynthesis	3	0.15455	-6.8347	1088	0.29978	2	0.33279	-6.8347	1281	0.3457	1
Upb1	Pyrimidine catabolism	5	0.15507	-2.9885	1094	0.35502	2	0.50314	-2.9885	1631	0.52644	1
Dctd	De Novo Pyrimidine biosynthesis	6	0.15728	-5.2739	1101	0.37225	4	0.046814	-5.2739	330	0.1106	1
Dera	Nucleotide catabolism	7	0.16059	-0.96307	1122	0.39617	3	0.76597	-0.96307	2220	0.76621	1
Atic	De Novo Purine biosynthesis	6	0.16859	-4.6163	1156	0.38878	4	0.9268	-4.6163	2633	0.92751	0
Rrm2	Nucleotide biosynthesis	2	0.17743	-6.5817	1190	0.28391	2	0.76308	-6.5817	2211	0.76256	0
Rpia	Nucleotide biosynthesis	6	0.18022	-4.6395	1201	0.40562	3	0.90694	-4.6395	2573	0.90789	0
Uckl1	Uridine biosynthesis	8	0.19586	-3.8276	1269	0.46476	5	0.36204	-3.8276	1348	0.50618	1
Ppat	De Novo Purine biosynthesis	6	0.20191	-2.1871	1293	0.43585	3	0.074121	-2.1871	459	0.16162	2
Phgdh	Serine metabolism	7	0.2084	-4.9765	1321	0.47441	5	0.93256	-4.9765	2656	0.93288	0
Nme5	Nucleotide metabolism other	7	0.22148	-3.4099	1366	0.49453	5	0.8262	-3.4099	2365	0.82654	0
Psph	Serine metabolism	6	0.23267	-1.0151	1397	0.47831	2	0.016036	-1.0151	154	0.04998	2
Cda	Pyrimidine salvage	5	0.23583	-4.878	1407	0.46132	3	0.13924	-4.878	714	0.22976	1
Amt	Glycine metabolism	7	0.24774	-1.5245	1453	0.52429	2	0.31291	-1.5245	1219	0.44784	1
Ak2	De Novo Purine biosynthesis	4	0.24895	-4.7551	1462	0.45065	2	0.37555	-4.7551	1375	0.40535	1
Nudt18	Nucleotide catabolism	8	0.25178	-0.96353	1476	0.5383	2	0.12475	-0.96353	661	0.25408	3
Guk1	De Novo Purine biosynthesis	6	0.25829	-4.1619	1494	0.51223	4	0.18353	-4.1619	875	0.29682	2
Cad	De Novo Pyrimidine biosynthesis	7	0.26912	-3.8995	1529	0.54659	4	0.73295	-3.8995	2126	0.73703	1
Gcsh	Glycine metabolism	7	0.27721	-4.495	1551	0.55472	4	0.37068	-4.495	1369	0.50638	2
Aprt	Purine salvage	6	0.28778	-3.7401	1579	0.55007	3	0.28647	-3.7401	1155	0.41264	2
Nme7	Nucleotide metabolism other	7	0.29143	0.46207	1590	0.56916	3	0.041134	0.46207	300	0.10843	3
Nme1	Nucleotide biosynthesis	5	0.29884	-4.2436	1608	0.52705	3	0.026204	-4.2436	219	0.064545	2
Entpd1	Purine catabolism	6	0.33141	-3.3969	1706	0.6025	4	0.40194	-3.3969	1441	0.50101	1
Cmpk1	De Novo Pyrimidine biosynthesis	6	0.34269	-3.7591	1735	0.61608	4	0.62684	-3.7591	1860	0.64126	1
Ctps2	De Novo Pyrimidine biosynthesis	5	0.35176	-4.1407	1755	0.58058	3	0.7173	-4.1407	2085	0.71627	0
Mthfd2l	Folate metabolism	4	0.36046	-2.8339	1775	0.56664	2	0.81067	-2.8339	2320	0.81018	0
Nudt15	Nucleotide catabolism	5	0.36299	-4.0257	1781	0.59196	3	0.54623	-4.0257	1717	0.5592	1
Tk2	De Novo Pyrimidine biosynthesis	6	0.37003	-2.7893	1801	0.63738	3	0.94448	-2.7893	2685	0.94473	0
Uck2	Pyrimidine salvage	6	0.39831	-2.8786	1856	0.65805	3	0.31166	-2.8786	1215	0.44106	2
Xdh	Purine catabolism	7	0.39953	-2.2946	1859	0.67416	2	0.79985	-2.2946	2292	0.79991	0
Dtymk	De Novo Pyrimidine biosynthesis	3	0.40213	5.1777	1868	0.55824	1	0.011707	5.1777	117	0.027437	2
Rpe	Pentose phosphate pathway	7	0.40555	-3.6574	1879	0.67991	4	0.84475	-3.6574	2409	0.84501	0
Gda	Purine catabolism	5	0.43367	-1.8271	1935	0.66108	1	0.28314	-1.8271	1145	0.38773	1
Papss2	Nucleotide catabolism	7	0.43702	-3.269	1941	0.70859	4	0.71776	-3.269	2087	0.72495	1
Dpys	Pyrimidine catabolism	7	0.45115	-3.4156	1972	0.72155	4	0.0069638	-3.4156	75	0.024827	3
Ak7	De Novo Purine biosynthesis	6	0.45265	-1.7789	1974	0.69809	2	0.36469	-1.7789	1358	0.48263	1
Nme6	Nucleotide metabolism other	8	0.46286	-3.1617	2004	0.74235	4	0.83354	-3.1617	2386	0.83297	0
Entpd8	Nucleotide catabolism	6	0.4702	-2.6055	2016	0.71112	3	0.53292	-2.6055	1691	0.57568	1
Shmt2	Serine metabolism	6	0.48614	-2.3207	2056	0.72289	3	0.18583	-2.3207	884	0.29942	2
Shmt1	Serine metabolism	8	0.48861	-2.4246	2061	0.76075	2	0.89911	-2.4246	2548	0.89876	0
Nme4	Nucleotide metabolism other	6	0.49877	0.69214	2092	0.73252	1	0.019249	0.69214	172	0.056552	3
Uprt	Pyrimidine salvage	6	0.50776	-2.7744	2108	0.73903	3	0.19367	-2.7744	909	0.30799	2
Nt5e	Nucleotide catabolism	4	0.51924	-3.3033	2126	0.68305	2	0.81487	-3.3033	2336	0.81437	0
Nme3	Nucleotide metabolism other	6	0.53935	-3.0093	2161	0.76207	3	0.22397	-3.0093	1002	0.34177	1
H6pd	Pentose phosphate pathway	6	0.54804	-0.27435	2177	0.76842	1	0.32598	-0.27435	1259	0.45744	2
Gmps	De Novo Purine biosynthesis	5	0.57365	-0.8071	2215	0.76011	2	0.036394	-0.8071	278	0.085968	2
Adk	De Novo Purine biosynthesis	6	0.57511	-0.014908	2218	0.78732	2	0.053592	-0.014908	367	0.12346	3
Nt5m	Pyrimidine catabolism	8	0.58745	-0.8522	2241	0.82895	3	0.148	-0.8522	749	0.28947	3
Nudt4	Nucleotide catabolism	6	0.5929	-0.62246	2248	0.79998	2	0.39572	-0.62246	1427	0.49777	1
Taldo1	Nucleotide biosynthesis	6	0.59595	-2.1638	2255	0.80217	3	0.18391	-2.1638	876	0.29731	2
Tyms	Folate metabolism	8	0.64364	-2.3377	2350	0.86368	3	0.52415	-2.3377	1670	0.63895	1
Mtap	De Novo Purine biosynthesis	3	0.66062	-2.0451	2375	0.72763	1	0.51722	-2.0451	1662	0.51781	0
Prps2	De Novo Purine biosynthesis	5	0.67308	-0.073683	2398	0.81455	2	0.24426	-0.073683	1050	0.35972	2
Ampd2	Purine metabolism- other	7	0.68484	-0.51475	2420	0.86474	3	0.27054	-0.51475	1112	0.40498	2
Prps1	De Novo Purine biosynthesis	6	0.71044	-0.88292	2446	0.8648	1	0.19987	-0.88292	926	0.31488	1
Gldc	Glycine metabolism	5	0.78404	-0.24586	2540	0.88219	1	0.39263	-0.24586	1419	0.45148	1
Ak3	De Novo Purine biosynthesis	6	0.81237	-2.3529	2587	0.90814	2	0.68068	-2.3529	1994	0.68532	1
Nudt9	Nucleotide biosynthesis	6	0.82815	-0.59429	2617	0.91567	2	0.1163	-0.59429	631	0.22222	2
Got1	Nucleotide biosynthesis	8	0.85539	-1.035	2655	0.95298	2	0.024559	-1.035	207	0.075027	3
Ampd3	Purine metabolism- other	6	0.88124	-0.9518	2688	0.94323	1	0.5557	-0.9518	1734	0.59036	1
Gnmt	Glycine metabolism	6	0.88708	-1.8075	2692	0.94678	2	0.019051	-1.8075	170	0.056134	1
Mthfd2	Folate metabolism	5	0.88976	1.0484	2697	0.92355	1	0.04828	1.0484	336	0.11073	3
Prpsap2	Nucleotide biosynthesis	4	0.9127	-2.4917	2715	0.91588	1	0.6565	-2.4917	1927	0.65601	0
Rrm1	Nucleotide biosynthesis	1	0.93457	5.1339	2741	0.93454	0	0.065428	5.1339	416	0.065661	1
Adal	Purine catabolism	7	0.96499	-1.9727	2788	0.97943	1	0.066055	-1.9727	425	0.15283	2
Gart	De Novo Purine biosynthesis	6	0.99195	-0.97221	2836	0.99191	0	0.13938	-0.97221	715	0.24784	2
Nudt3	Nucleotide catabolism	6	0.99361	1.252	2840	0.9935	0	0.015737	1.252	152	0.049247	4
Nudt2	Nucleotide catabolism	7	0.99896	-1.0494	2863	0.999	0	0.3464	-1.0494	1310	0.48145	2
Dhodh	De Novo Pyrimidine biosynthesis	7	0.99973	4.6961	2864	0.99976	0	0.0020626	4.6961	25	0.0085476	4
