# Supplementary material for: De Novo Purine Metabolism is a Metabolic Vulnerability of Cancers with Low p16 Expression
Source: Cancer Res Commun. 2024 May 2;4(5):1174–88. doi: 10.1158/2767-9764.CRC-23-0450 (PMC11064835; doi:10.1158/2767-9764.CRC-23-0450)
Supplement: Table S5 — 31 common genes identified in screens and publicly available data [file crc-23-0450-s09.xlsx]

## Sheet: Sheet1
31 common genes between both CRISPR KO screens and DepMap data
ADSL	De Novo Purine biosynthesis
AK1	De Novo Purine biosynthesis
AMT	Glycine metabolism
CANT1	Purine catabolism
CTPS2	De Novo Pyrimidine biosynthesis
DHFR	Folate metabolism
DPYD	Pyrimidine salvage
ENPP4	Purine salvage
ENTPD8	Nucleotide catabolism
GART	De Novo Purine biosynthesis
GCSH	Glycine metabolism
GDA	Purine catabolism
GNMT	Glycine metabolism
GOT2	Nucleotide biosynthesis
IMPDH1	De Novo Purine biosynthesis
ITPA	Purine salvage
MTAP	De Novo Purine biosynthesis
MTHFD1L	Folate metabolism
NT5C1B	Nucleotide catabolism
NT5C2	Nucleotide catabolism
NUDT9	Nucleotide biosynthesis
PAPSS1	Nucleotide catabolism
PRPSAP1	De Novo Purine biosynthesis
PSAT1	Serine metabolism
RPIA	Pentose phosphate pathway
TK2	De Novo Pyrimidine biosynthesis
TYMP	Folate metabolism
UCK1	Pyrimidine salvage
UCK2	Pyrimidine salvage
UCKL1	Uridine biosynthesis
UMPS	De Novo Pyrimidine biosynthesis
