# Supplementary material for: De Novo Purine Metabolism is a Metabolic Vulnerability of Cancers with Low p16 Expression
Source: Cancer Res Commun. 2024 May 2;4(5):1174–88. doi: 10.1158/2767-9764.CRC-23-0450 (PMC11064835; doi:10.1158/2767-9764.CRC-23-0450)
Supplement: Table S8 — TCGA melanoma patient data [file crc-23-0450-s12.xlsx]

## Sheet: PATIENT_DATA_oncoprint_denovopu
track_name	track_type	TCGA-FW-A3R5	TCGA-EE-A2MM	TCGA-W3-AA1V	TCGA-W3-AA1O	TCGA-EE-A2M5	TCGA-FR-A7U9	TCGA-FR-A7U8	TCGA-FR-A8YD	TCGA-DA-A95V	TCGA-YG-AA3P	TCGA-EE-A29L	TCGA-D3-A8GC	TCGA-FS-A1ZU	TCGA-EE-A2MQ	TCGA-EE-A2GI	TCGA-ER-A19T	TCGA-GN-A262	TCGA-ER-A19B	TCGA-EE-A3AG	TCGA-GN-A265	TCGA-D3-A1Q9	TCGA-D3-A3MV	TCGA-EE-A3JB	TCGA-EE-A3J8	TCGA-YD-A89C	TCGA-FS-A1ZC	TCGA-EE-A2M6	TCGA-GF-A6C8	TCGA-D3-A8GQ	TCGA-EE-A2A2	TCGA-FS-A1ZY	TCGA-D9-A148	TCGA-D3-A51R	TCGA-DA-A3F5	TCGA-GN-A4U7	TCGA-EE-A3J7	TCGA-FW-A3I3	TCGA-GN-A8LL	TCGA-DA-A95Z	TCGA-EB-A5UL	TCGA-ER-A2NF	TCGA-GN-A4U4	TCGA-EE-A29W	TCGA-EE-A17Y	TCGA-D3-A2JC	TCGA-FS-A1YY	TCGA-D3-A1Q1	TCGA-FR-A69P
ADK	MRNA	mRNA High	mRNA High	mRNA High	mRNA High	mRNA High	mRNA High
ADSL	MRNA							mRNA High	mRNA High	mRNA High	mRNA High	mRNA High	mRNA High	mRNA High	mRNA High	mRNA High	mRNA High	mRNA High	mRNA High	mRNA High	mRNA High	mRNA High	mRNA High	mRNA High	mRNA High	mRNA High	mRNA High	mRNA High	mRNA High	mRNA High	mRNA High	mRNA High	mRNA High	mRNA High	mRNA High	mRNA High	mRNA High	mRNA High	mRNA High	mRNA High	mRNA High	mRNA High	mRNA High	mRNA High	mRNA High	mRNA High	mRNA High	mRNA High	mRNA High
ADSS1	MRNA							mRNA High	mRNA High	mRNA High	mRNA High
AK1	MRNA
AK2	MRNA	mRNA High	mRNA High									mRNA High	mRNA High	mRNA High	mRNA High	mRNA High	mRNA High
AK3	MRNA																	mRNA High
AK4	MRNA			mRNA High								mRNA High							mRNA High	mRNA High
AK7	MRNA																				mRNA High	mRNA High
AK9	MRNA			mRNA High									mRNA High
ATIC	MRNA							mRNA High						mRNA High				mRNA High					mRNA High	mRNA High	mRNA High	mRNA High	mRNA High	mRNA High	mRNA High	mRNA High	mRNA High	mRNA High	mRNA High
DGUOK	MRNA	mRNA High																mRNA High	mRNA High				mRNA High	mRNA High	mRNA High	mRNA High								mRNA High	mRNA High	mRNA High
GART	MRNA							mRNA High							mRNA High					mRNA High			mRNA High	mRNA High	mRNA High		mRNA High	mRNA High						mRNA High			mRNA High	mRNA High
GMPS	MRNA				mRNA High	mRNA High									mRNA High					mRNA High			mRNA High	mRNA High			mRNA High		mRNA High					mRNA High	mRNA High				mRNA Low
GUK1	MRNA																									mRNA High
IMPDH1	MRNA								mRNA High														mRNA High	mRNA High				mRNA High							mRNA High		mRNA High			mRNA High	mRNA High
IMPDH2	MRNA							mRNA High	mRNA High					mRNA High									mRNA High							mRNA High												mRNA High	mRNA High
MTAP	MRNA																		mRNA Low								mRNA Low				mRNA High	mRNA Low		mRNA High	mRNA High			mRNA Low						mRNA High	mRNA High	mRNA Low
PAICS	MRNA			mRNA High						mRNA High				mRNA High				mRNA High						mRNA High				mRNA High			mRNA High				mRNA High												mRNA High
PFAS	MRNA							mRNA High												mRNA High			mRNA High				mRNA High							mRNA High														mRNA High
PPAT	MRNA			mRNA High						mRNA High				mRNA High										mRNA High			mRNA High	mRNA High			mRNA High			mRNA High															mRNA High
PRPS1	MRNA						mRNA High			mRNA High			mRNA High											mRNA High				mRNA High						mRNA High				mRNA Low
PRPS1L1	MRNA																				mRNA High				mRNA High									mRNA High												mRNA High
PRPS2	MRNA											mRNA High				mRNA High																														mRNA High
PRPSAP1	MRNA									mRNA High						mRNA High	mRNA High																mRNA High
DHFR	MRNA										mRNA High	mRNA High																						mRNA High				mRNA High
MTHFD1	MRNA				mRNA High				mRNA High			mRNA High																mRNA High			mRNA High																mRNA High
MTHFD1L	MRNA
MTHFD2	MRNA			mRNA High								mRNA High	mRNA High		mRNA High				mRNA High					mRNA High	mRNA High			mRNA High	mRNA High						mRNA High									mRNA High
MTHFD2L	MRNA																	mRNA High																mRNA High		mRNA High
TYMS	MRNA			mRNA High										mRNA High							mRNA High	mRNA High												mRNA High
AMT	MRNA																																mRNA High			mRNA High						mRNA High
DLD	MRNA				mRNA High						mRNA High		mRNA High																mRNA High						mRNA High	mRNA High				mRNA High							mRNA High	mRNA High
GCSH	MRNA												mRNA High									mRNA High						mRNA High																	mRNA High				mRNA High
GLDC	MRNA																																												mRNA High
GNMT	MRNA		mRNA High
PHGDH	MRNA									mRNA High			mRNA High		mRNA High		mRNA High																							mRNA High
PSAT1	MRNA											mRNA High										mRNA High
PSPH	MRNA				mRNA High		mRNA High			mRNA High			mRNA High		mRNA High				mRNA High			mRNA High							mRNA High				mRNA High	mRNA High							mRNA High			mRNA High	mRNA High
SHMT1	MRNA																	mRNA High																								mRNA High
SHMT2	MRNA							mRNA High	mRNA High	mRNA High	mRNA High						mRNA High	mRNA High																	mRNA High										mRNA High			mRNA High
[truncated: 255 more columns]
